# Supplementary material for: Application of a Novel Phage LPSEYT for Biological Control of Salmonella in Foods
Source: Microorganisms. 2020 Mar 12;8(3):400. doi: 10.3390/microorganisms8030400 (PMC7142823; doi:10.3390/microorganisms8030400)
Supplement: Supplementary file 1 [file microorganisms-08-00400-s001.zip]

Archive with 5 entries (5 files):
- Supplementary figure 2.docx
- Supplementary table 1.docx
- Supplementary table 2.docx
- Supplementary table 3.docx
- Supplementary figure 1.docx
